# Supplementary material for: Functionalization-Dependent Cytotoxicity of Silver Nanoparticles: A Comparative Study of Chlorhexidine and Metronidazole Conjugates
Source: Biomolecules. 2025 Jun 10;15(6):850. doi: 10.3390/biom15060850 (PMC12191295; doi:10.3390/biom15060850)
Supplement: Supplementary file 1 [file biomolecules-15-00850-s001.zip]

Archive with 2 entries (2 files):
- biomolecules-3610639-Figure S1.pdf
- biomolecules-3610639-original images for Western Blot Experiment-Part 2.pdf
